# Supplementary material for: Review of the Oriental Monotypic Genus Pibrocha Kirkaldy (Hemiptera, Fulgoromorpha, Fulgoridae, Dorysarthrinae)
Source: Zookeys. 2011 Oct 3;(132):1–13. doi: 10.3897/zookeys.132.1319 (PMC3208430; doi:10.3897/zookeys.132.1319)
Supplement: XML Treatment for Pibrocha [file zookeys.132.1319-treatment1.xml]

<!DOCTYPE tp:taxon-treatment
  PUBLIC "-//TaxonX//DTD Taxonomic Treatment Publishing DTD v0 20100105//EN" "tax-treatment-NSO.dtd">
<tp:taxon-treatment xmlns:tp="http://www.plazi.org/taxpub"><tp:treatment-meta><mixed-citation publication-type="journal"><person-group><name><surname>Song</surname><given-names>Zhi-Shun</given-names></name><name><surname>Bourgoin</surname><given-names>Thierry</given-names></name><name><surname>Liang</surname><given-names>Ai-Ping</given-names></name></person-group><article-title>Review of the Oriental Monotypic Genus 
                    <italic>Pibrocha</italic> Kirkaldy (Hemiptera, Fulgoromorpha, Fulgoridae, Dorysarthrinae)</article-title><source>Zookeys</source><day>3</day><month>10</month><year>2011</year><volume>2011</volume><issue>132</issue><fpage>1</fpage><lpage>13</lpage><pub-id pub-id-type="doi">10.3897/zookeys.132.1319</pub-id></mixed-citation></tp:treatment-meta><tp:nomenclature><label>Genus</label><tp:taxon-name>
                            <tp:taxon-name-part taxon-name-part-type="genus">Pibrocha</tp:taxon-name-part>
                            <object-id xmlns:xlink="http://www.w3.org/1999/xlink" xlink:type="simple">http://species-id.net/wiki/Pibrocha</object-id>
                        </tp:taxon-name><tp:taxon-authority>Kirkaldy, 1902</tp:taxon-authority><tp:nomenclature-citation-list><tp:nomenclature-citation><tp:taxon-name>Pibrocha</tp:taxon-name><comment> Kirkaldy, 1902: 50; Melichar, 1903: 20; Distant, 1906: 240; Melichar, 1912: 22; Metcalf, 1946: 31. Type species: <italic><tp:taxon-name>Dictyophora</tp:taxon-name></italic> [sic] <italic>egregia</italic> Kirby, 1891;by original designation.</comment></tp:nomenclature-citation><tp:nomenclature-citation><tp:taxon-name>Awaramada</tp:taxon-name><comment> Distant, 1914: 412; Distant, 1916: 27; Metcalf, 1946: 31. Type species: <italic><tp:taxon-name>Awaramada fryeri</tp:taxon-name></italic> Distant, 1914; by monotypy. Synonymised by Liang, 2000: 235.</comment></tp:nomenclature-citation></tp:nomenclature-citation-list></tp:nomenclature><tp:treatment-sec sec-type="Diagnosis"><title>Diagnosis.</title><p>Cephalic process twice as long as pronotum and mesonotum combined, furrowed and constricted at basal 1/3, where it appears to be ‘fractured’ and separated into two portions by an articulation; the distal remainder 2/3 mostly narrowed and laterally compressed, gradually expanded and dorsoventrally compressed near apex, which is truncate and clavate in dorsal view, and turned downwards in lateral view; vertex with basal 1/3 broad and moderately arched, median carina distinct and complete; the remainder 2/3 of vertex and frons without median carina; pronotum and mesonotum tricarinate, nearly parallel; forewings elongate and slender, nearly four times as long as broad; M vein only branching to MA and MP veins near front-middle before nodal line and firstly branched before Sc+R and CuA veins near middle; clavus with a short crossvein, connecting CuP with Pcu; legs narrow and moderately long; fore femora not flattened and dilated, hind tibiae with 6 apical black-tipped spines; aedeagus large and symmetrical, with a pair of long and slender endosomal processes extended dorsally; phallobase basally sclerotized and pigmented, without spine.</p></tp:treatment-sec><tp:treatment-sec sec-type="Redescription"><title>Redescription.</title><p>Head very elongate and distinctly stout, produced anteriorly into a cephalic process, which is about twice as long as pronotum and mesonotum combined. Cephalic process stout and cylindrical at basal 1/3, and then suddenly furrowed and constricted, where it appears to be ‘fractured’ and separated into two portions by an articulation; the distal remainder 2/3 mostly narrowed and laterally compressed, gradually expanded and dorsoventrally compressed near apex, which is truncate and clavate in dorsal view (<xref ref-type="fig" rid="F3">Fig. 7</xref>), and turned downwards in lateral view (<xref ref-type="fig" rid="F3">Fig. 8</xref>). Vertex with basal 1/3 broad and moderately arched, lateral carinae nearly sub-parallel and median carina distinct and complete; the remainder 2/3 narrowly sulcate, nearly parallel, gradually expanded and apically truncate, median carina indistinct in groove.<!--PageBreak--> Frons (<xref ref-type="fig" rid="F3">Fig. 9</xref>) without median carina, intermediate carinae shallowly sulcate, nearly parallel; basal 1/3 widest and obtusely expanded outwards before postclypeus, lateral carinae slightly converging towards apex; the apical remainder 2/3 laterally compressed and abruptly narrowed. Postclypeus and anteclypeus convex medially, median carina indistinct. Rostrum long, reaching beyond abdominal segment V. Eyes oval and large. Ocelli large, reddish. Antennae with scape very small; pedicel large and subglobose, with more than 50 distinct sensory plaque organs distributed over entire surface; flagellum long, setuliform.</p><p>Pronotum (<xref ref-type="fig" rid="F3">Fig. 7</xref>) a little shorter than mesonotum medially, narrow anteriorly, broad posteriorly; anterior margin slightly arched centrally, lateral marginal areas straight and sloping with two long lateral carinae on each side between eyes and tegulae, posterior margin very broadly concave; disc tricarinate in middle, median and intermediate carinae distinct and complete, with a big lateral pit at side of median carina, respectively. Mesonotum (<xref ref-type="fig" rid="F3">Fig. 7</xref>) tricarinate in disc, nearly parallel. Forewings (<xref ref-type="fig" rid="F3">Fig. 10</xref>) elongate and slender, nearly four times as long as broad; anterior and posterior margins more or less parallel, apex rounded; M vein only branching to MA and MP veins near front-middle before nodal line and firstly branched before Sc+R and CuA veins near middle; apical area with at least three rows of transverse veinlets, veinlets usually not aligned, but in each field running along its length; clavus with a short crossvein, connecting CuP with Pcu; stigma broad and distinct, with 3–5 cross veins. Legs narrow and moderately long; fore femora not flattened and dilated, hind tibiae with 4 lateral and 6 apical black-tipped spines; hind tarsomeres I with about 8–9 and tarsomeres II with about 6–7 black-tipped apical spines, respectively.</p></tp:treatment-sec><tp:treatment-sec sec-type="Distribution"><title>Distribution.</title><p>Sri Lanka.</p></tp:treatment-sec><tp:treatment-sec><!--Section generated to contain objects referenced in tp:taxon-treatment.--><fig id="F3" position="float" orientation="portrait"><label>Figures 7–16.</label><caption><p><italic><tp:taxon-name>Pibrocha egregia</tp:taxon-name></italic> (Kirby, 1891) <bold>7</bold> head, pronotum and mesonotum, dorsal view <bold>8</bold> head and pronotum, lateral view <bold>9</bold> head, ventral view <bold>10</bold> right forewing <bold>11</bold> pygofer and parameres of male, ventral view <bold>12</bold> genitalia of male, lateral view <bold>13</bold> pygofer and anal tube of male, dorsal view <bold>14</bold> aedeagus, dorsal view <bold>15</bold> aedeagus, lateral view <bold>16</bold> aedeagus, ventral view. Scale bars: Figs 7–10 = 1 mm, Figs 11–16 = 0.2 mm.</p></caption><graphic xmlns:xlink="http://www.w3.org/1999/xlink" xlink:href="ZooKeys-132-001-g003.jpg" position="float" orientation="portrait" xlink:type="simple"/></fig></tp:treatment-sec></tp:taxon-treatment>
