# Supplementary material for: Review of the Oriental Monotypic Genus Pibrocha Kirkaldy (Hemiptera, Fulgoromorpha, Fulgoridae, Dorysarthrinae)
Source: Zookeys. 2011 Oct 3;(132):1–13. doi: 10.3897/zookeys.132.1319 (PMC3208430; doi:10.3897/zookeys.132.1319)
Supplement: XML Treatment for Pibrocha egregia [file zookeys.132.1319-treatment2.xml]

<!DOCTYPE tp:taxon-treatment
  PUBLIC "-//TaxonX//DTD Taxonomic Treatment Publishing DTD v0 20100105//EN" "tax-treatment-NSO.dtd">
<tp:taxon-treatment xmlns:tp="http://www.plazi.org/taxpub"><tp:treatment-meta><mixed-citation publication-type="journal"><person-group><name><surname>Song</surname><given-names>Zhi-Shun</given-names></name><name><surname>Bourgoin</surname><given-names>Thierry</given-names></name><name><surname>Liang</surname><given-names>Ai-Ping</given-names></name></person-group><article-title>Review of the Oriental Monotypic Genus 
                    <italic>Pibrocha</italic> Kirkaldy (Hemiptera, Fulgoromorpha, Fulgoridae, Dorysarthrinae)</article-title><source>Zookeys</source><day>3</day><month>10</month><year>2011</year><volume>2011</volume><issue>132</issue><fpage>1</fpage><lpage>13</lpage><pub-id pub-id-type="doi">10.3897/zookeys.132.1319</pub-id></mixed-citation></tp:treatment-meta><tp:nomenclature><tp:taxon-name>
                            <tp:taxon-name-part taxon-name-part-type="genus">Pibrocha</tp:taxon-name-part>
                            <tp:taxon-name-part taxon-name-part-type="species">egregia</tp:taxon-name-part>
                            <object-id xmlns:xlink="http://www.w3.org/1999/xlink" xlink:type="simple">http://species-id.net/wiki/Pibrocha_egregia</object-id>
                        </tp:taxon-name><tp:taxon-authority>(Kirby, 1891)</tp:taxon-authority><xref ref-type="fig" rid="F1">Figs 1</xref><xref ref-type="fig" rid="F2">4</xref><xref ref-type="fig" rid="F3">7–16</xref><tp:nomenclature-citation-list><tp:nomenclature-citation><tp:taxon-name>Dictyophora</tp:taxon-name><comment> [sic] <italic>egregia</italic> Kirby, 1891: 135, Pl. 5, Fig.4. Syntype[s] (?sex), Sri Lanka BMNH [not examined].</comment></tp:nomenclature-citation><tp:nomenclature-citation><tp:taxon-name>Pibrocha egregia</tp:taxon-name><comment> (Kirby): Kirkaldy, 1902: 51, Pl. B, Fig. 2; Melichar, 1903: 21, Pl. I, Fig. 4; Distant, 1906: 240, Fig. 104; Melichar, 1912: 24, Pl. I, Fig. 10-12; Metcalf, 1946: 31.</comment></tp:nomenclature-citation><tp:nomenclature-citation><tp:taxon-name>Awaramada fryeri</tp:taxon-name><comment> Distant, 1914: 413; Distant, 1916: 27, Fig. 14; Metcalf, 1946: 31. Holotype ♂, Sri Lanka (BMNH) [examined]. Synonymised by Liang, 2000: 235.</comment></tp:nomenclature-citation></tp:nomenclature-citation-list></tp:nomenclature><tp:treatment-sec sec-type="Redescription"><title>Redescription.</title><p>Male, narrow and elongate, body length (from apex of cephalic process to tip of forewings) 21.3–21.5 mm; length of head (including two portions: the former is from apex of cephalic process to curved part, the latter is from curved part to base of eyes) (3.2+5.5)–(3.3+5.4) mm, width (including eyes) 1.8 mm; length of forewings 11.8–12.5 mm.</p><p>Vertex, genae and frons dull brownish-ochraceous, speckled with fuscous, suffused with testaceous-red. Basal 1/3 of frons with some small fuscous spots between intermediate carinae and lateral carinae. Pronotum and mesonotum brownish-ochraceous, tens of punctate spots on each lateral area of pronotum fuscous. Thorax ventrally and legs pale ochraceous. Forewings and hindwings hyaline, venation fuscous, stigma and scattered apical maculate markings on forewings and hindwings fuscous. Abdomen dorsally brownish ochraceous, ventrally paler, with numerous small fuscous spots.</p><p>Male genitalia: pygofer slightly broad, nearly rectangular, ventrally distinctly broader than dorsally (about 3.0:1) in lateral aspect (<xref ref-type="fig" rid="F3">Fig. 12</xref>); posterior margin deeply excavated apically to accommodate anal tube, with a long, fingerlike, directed posteriorly process near apex in lateral view (<xref ref-type="fig" rid="F3">Fig. 12</xref>); dorsal margin deeply excavated to accommodate anal tube, dorsal-lateral margins produced posteriorly in dorsal view (<xref ref-type="fig" rid="F3">Fig. 13</xref>). Segment X (anal tube) narrow and elongate, with ratio of length to width near middle about 3.0:1; apical ventral margin protruded an angle on each side, apical dorsal margin deeply excavated to accommodate anal style in dorsal views (<xref ref-type="fig" rid="F3">Fig. 13</xref>); epiproct relatively robust and long. Gonostyles large and broad, without spiniform<!--PageBreak--> setae on inner surfaces in basal half; narrow basally, broadest medially and reduced towards apex in lateral view (<xref ref-type="fig" rid="F3">Fig. 12</xref>); upper margin with a small, obtuse process near upper middle, outer upper edge with a ventrally directed, hooklike process near middle in lateral aspect (<xref ref-type="fig" rid="F3">Fig. 12</xref>). Aedeagus (<xref ref-type="fig" rid="F3">Figs 14–16</xref>) large and symmetrical, with a pair of long and slender endosomal processes extended dorsally: basal 2/3 sclerotized and pigmented, apical 1/3 membranous; phallobase basally sclerotized and pigmented, with a pair of ventral angular lamellar processes which its edge membranous, without spine (<xref ref-type="fig" rid="F3">Figs 15, 16</xref>).</p><fig id="F1" position="float" orientation="portrait"><label>Figures 1–3.</label><caption><p><bold>1</bold> <italic><tp:taxon-name>Pibrocha egregia</tp:taxon-name></italic> (Kirby), ♂, dorsal view <bold>2</bold> <italic><tp:taxon-name>Dorysarthrus mobilicornis</tp:taxon-name></italic> Puton, holotype ♀, dorsal view <bold>3</bold> <italic><tp:taxon-name>Dichoptera hyalinata</tp:taxon-name></italic> (Fabricius), ♂, dorsal view. Scale bars: Figs 1–3 = 1 mm.</p></caption><graphic xmlns:xlink="http://www.w3.org/1999/xlink" xlink:href="ZooKeys-132-001-g001.jpg" position="float" orientation="portrait" xlink:type="simple"/></fig></tp:treatment-sec><tp:treatment-sec sec-type="Type material examined"><title>Type material examined.</title><p>Holotype ♂ of <italic><tp:taxon-name>Awaramada fryeri</tp:taxon-name></italic> Distant, <bold>[Sri Lanka]:</bold> (1) Kandy, Ceylon, 7-02; (2) [red label] Type / H.T.; (3) [Distant’s handwriting] Awaramada  fryeri  Distant.</p></tp:treatment-sec><tp:treatment-sec sec-type="Other material examined"><title>Other material examined.</title><p><bold>SRI LANKA:</bold> 1♂, Ceylon, Udawattekelle, 1966.X.30, no collector; 1♂, Udawattekelle, Kandy, 1966.XI.10–13, no collector (both in USNM); 2♀♀, 1♂, [MNHN(EC)7458, 7459, 7460], Perad (=Peradeniya), Ceylan, Coll. Bugnion, Th. Bourgoin det. 1990; 1♂, Kandy, 7.02. Ceylon, Coll. Bugnion [MNHN(EC)7461], Th. Bourgoin det. 1990; 1♂, Kandy, 6.05. Ceylon, Coll. Bugnion [MNHN(EC)7562], Th. Bourgoin det. 1990 (all in MNHN).</p></tp:treatment-sec><tp:treatment-sec sec-type="Distribution"><title>Distribution.</title><p>Sri Lanka.</p></tp:treatment-sec><tp:treatment-sec><!--Section generated to contain objects referenced in tp:taxon-treatment.--><fig id="F2" position="float" orientation="portrait"><label>Figures 4–6.</label><caption><p><bold>4</bold> <italic><tp:taxon-name>Pibrocha egregia</tp:taxon-name></italic> (Kirby), ♂, lateral view <bold>5</bold> <italic><tp:taxon-name>Dorysarthrus mobilicornis</tp:taxon-name></italic> Puton, holotype ♀, lateral view <bold>6</bold> <italic><tp:taxon-name>Dichoptera hyalinata</tp:taxon-name></italic> (Fabricius), ♂, lateral view. Scale bars: Figs 4–6 = 1 mm.</p></caption><graphic xmlns:xlink="http://www.w3.org/1999/xlink" xlink:href="ZooKeys-132-001-g002.jpg" position="float" orientation="portrait" xlink:type="simple"/></fig><fig id="F3" position="float" orientation="portrait"><label>Figures 7–16.</label><caption><p><italic><tp:taxon-name>Pibrocha egregia</tp:taxon-name></italic> (Kirby, 1891) <bold>7</bold> head, pronotum and mesonotum, dorsal view <bold>8</bold> head and pronotum, lateral view <bold>9</bold> head, ventral view <bold>10</bold> right forewing <bold>11</bold> pygofer and parameres of male, ventral view <bold>12</bold> genitalia of male, lateral view <bold>13</bold> pygofer and anal tube of male, dorsal view <bold>14</bold> aedeagus, dorsal view <bold>15</bold> aedeagus, lateral view <bold>16</bold> aedeagus, ventral view. Scale bars: Figs 7–10 = 1 mm, Figs 11–16 = 0.2 mm.</p></caption><graphic xmlns:xlink="http://www.w3.org/1999/xlink" xlink:href="ZooKeys-132-001-g003.jpg" position="float" orientation="portrait" xlink:type="simple"/></fig></tp:treatment-sec></tp:taxon-treatment>
