# Supplementary material for: Review of the Oriental Monotypic Genus Pibrocha Kirkaldy (Hemiptera, Fulgoromorpha, Fulgoridae, Dorysarthrinae)
Source: Zookeys. 2011 Oct 3;(132):1–13. doi: 10.3897/zookeys.132.1319 (PMC3208430; doi:10.3897/zookeys.132.1319)
Supplement: XML Treatment for Dorysarthrus [file zookeys.132.1319-treatment3.xml]

<!DOCTYPE tp:taxon-treatment
  PUBLIC "-//TaxonX//DTD Taxonomic Treatment Publishing DTD v0 20100105//EN" "tax-treatment-NSO.dtd">
<tp:taxon-treatment xmlns:tp="http://www.plazi.org/taxpub"><tp:treatment-meta><mixed-citation publication-type="journal"><person-group><name><surname>Song</surname><given-names>Zhi-Shun</given-names></name><name><surname>Bourgoin</surname><given-names>Thierry</given-names></name><name><surname>Liang</surname><given-names>Ai-Ping</given-names></name></person-group><article-title>Review of the Oriental Monotypic Genus 
                    <italic>Pibrocha</italic> Kirkaldy (Hemiptera, Fulgoromorpha, Fulgoridae, Dorysarthrinae)</article-title><source>Zookeys</source><day>3</day><month>10</month><year>2011</year><volume>2011</volume><issue>132</issue><fpage>1</fpage><lpage>13</lpage><pub-id pub-id-type="doi">10.3897/zookeys.132.1319</pub-id></mixed-citation></tp:treatment-meta><tp:nomenclature><label>Genus</label><tp:taxon-name>
                            <tp:taxon-name-part taxon-name-part-type="genus">Dorysarthrus</tp:taxon-name-part>
                            <object-id xmlns:xlink="http://www.w3.org/1999/xlink" xlink:type="simple">http://species-id.net/wiki/Dorysarthrus</object-id>
                        </tp:taxon-name><tp:taxon-authority>Puton, 1895</tp:taxon-authority><tp:nomenclature-citation-list><tp:nomenclature-citation><tp:taxon-name>Dorysarthrus</tp:taxon-name><comment> Puton, 1895: 88; Melichar, 1912: 24; Metcalf, 1946: 29; Emelyanov, 1979: 16. Type species: <italic><tp:taxon-name>Dorysarthrus mobilicornis</tp:taxon-name></italic> Puton, 1895; by monotypy.</comment></tp:nomenclature-citation></tp:nomenclature-citation-list></tp:nomenclature><tp:treatment-sec sec-type="Remarks"><title>Remarks.</title><p>The genus <italic><tp:taxon-name>Dorysarthrus</tp:taxon-name></italic> was established by Puton in 1895 based on a single species, <italic><tp:taxon-name>Dorysarthrus mobilicornis</tp:taxon-name></italic> Puton, 1895 from Palestine. Now <italic><tp:taxon-name>Dorysarthrus</tp:taxon-name></italic> comprises four species, namely <italic><tp:taxon-name>Dorysarthrus alfierii</tp:taxon-name></italic> De Bergevin, 1923 (not ‘1924’ as stated by <xref ref-type="bibr" rid="B15">Metcalf 1946</xref>: 30, see <xref ref-type="bibr" rid="B4">De Bergevin 1923</xref>: 173), <italic><tp:taxon-name>Dorysarthrus mobilicornis</tp:taxon-name></italic>, <italic><tp:taxon-name>Dorysarthrus simonyi</tp:taxon-name></italic> Melichar, 1912 and <italic><tp:taxon-name>Dorysarthrus sumakowi</tp:taxon-name></italic> Oshanin, 1908, which are distributed in Egypt, Palestine, Syria, Aden, Arabia, Israel, Turkestan, Turkmen and Iran.</p></tp:treatment-sec><ref-list><ref id="B15"><mixed-citation xmlns:xlink="http://www.w3.org/1999/xlink" xlink:type="simple"><person-group><name name-style="western"><surname>Metcalf</surname><given-names>ZP</given-names></name></person-group> (<year>1946</year>)<source> General catalogue of the Hemiptera, Fasci. IV. Fulgoroidea, Part 8 Dictyopharidae.</source><publisher-name>Smith College, Northampton</publisher-name>, <publisher-loc>MA</publisher-loc>, <lpage>246</lpage> pp.</mixed-citation></ref><ref id="B4"><mixed-citation xmlns:xlink="http://www.w3.org/1999/xlink" xlink:type="simple"><person-group><name name-style="western"><surname>De Bergevin</surname><given-names>E</given-names></name></person-group> (<year>1923</year>)<article-title> Descriptions of two new species Hemiptera Homoptera of Egypt.</article-title><source>Bulletin de la Societe d’Histoire Naturelle de l’Afrique du Nord </source><volume>4</volume>: <fpage>173</fpage>-<lpage>178</lpage>.</mixed-citation></ref></ref-list></tp:taxon-treatment>
