# Supplementary material for: Review of the Oriental Monotypic Genus Pibrocha Kirkaldy (Hemiptera, Fulgoromorpha, Fulgoridae, Dorysarthrinae)
Source: Zookeys. 2011 Oct 3;(132):1–13. doi: 10.3897/zookeys.132.1319 (PMC3208430; doi:10.3897/zookeys.132.1319)
Supplement: XML Treatment for Dorysarthrus mobilicornis [file zookeys.132.1319-treatment4.xml]

<!DOCTYPE tp:taxon-treatment
  PUBLIC "-//TaxonX//DTD Taxonomic Treatment Publishing DTD v0 20100105//EN" "tax-treatment-NSO.dtd">
<tp:taxon-treatment xmlns:tp="http://www.plazi.org/taxpub"><tp:treatment-meta><mixed-citation publication-type="journal"><person-group><name><surname>Song</surname><given-names>Zhi-Shun</given-names></name><name><surname>Bourgoin</surname><given-names>Thierry</given-names></name><name><surname>Liang</surname><given-names>Ai-Ping</given-names></name></person-group><article-title>Review of the Oriental Monotypic Genus 
                    <italic>Pibrocha</italic> Kirkaldy (Hemiptera, Fulgoromorpha, Fulgoridae, Dorysarthrinae)</article-title><source>Zookeys</source><day>3</day><month>10</month><year>2011</year><volume>2011</volume><issue>132</issue><fpage>1</fpage><lpage>13</lpage><pub-id pub-id-type="doi">10.3897/zookeys.132.1319</pub-id></mixed-citation></tp:treatment-meta><tp:nomenclature><tp:taxon-name>
                            <tp:taxon-name-part taxon-name-part-type="genus">Dorysarthrus</tp:taxon-name-part>
                            <tp:taxon-name-part taxon-name-part-type="species">mobilicornis</tp:taxon-name-part>
                            <object-id xmlns:xlink="http://www.w3.org/1999/xlink" xlink:type="simple">http://species-id.net/wiki/Dorysarthrus_mobilicornis</object-id>
                        </tp:taxon-name><tp:taxon-authority>Puton, 1895</tp:taxon-authority><xref ref-type="fig" rid="F1">Figs 2</xref><xref ref-type="fig" rid="F2">5</xref><tp:nomenclature-citation-list><tp:nomenclature-citation><tp:taxon-name>Dorysarthrus mobilicornis</tp:taxon-name><comment> Puton, 1895: 44; Melichar, 1912: 25; Metcalf, 1946: 30. Holotype ♀, Palestine (MNHN) [examined]</comment></tp:nomenclature-citation></tp:nomenclature-citation-list></tp:nomenclature><tp:treatment-sec sec-type="Type material examined"><title>Type material examined.</title><p>Holotype ♀, <bold>[PALESTINE]:</bold> (1) [Puton’s handwriting] Dorysarthrus mobilicornis Put; (2) [Puton’s handwriting] Jerusalem; (3) ♀; (4) [red label] <!--PageBreak-->Type; (5) TH BOURGOIN det. 1990, [Bourgoin’s handwriting] Dorysarthrus mobilicornis PUTON, 1895; (6) MNHN-HF-90-106; (7) Museum Paris, MNHN(EH), 452 (MNHN).</p><fig id="F2" position="float" orientation="portrait"><label>Figures 4–6.</label><caption><p><bold>4</bold> <italic><tp:taxon-name>Pibrocha egregia</tp:taxon-name></italic> (Kirby), ♂, lateral view <bold>5</bold> <italic><tp:taxon-name>Dorysarthrus mobilicornis</tp:taxon-name></italic> Puton, holotype ♀, lateral view <bold>6</bold> <italic><tp:taxon-name>Dichoptera hyalinata</tp:taxon-name></italic> (Fabricius), ♂, lateral view. Scale bars: Figs 4–6 = 1 mm.</p></caption><graphic xmlns:xlink="http://www.w3.org/1999/xlink" xlink:href="ZooKeys-132-001-g002.jpg" position="float" orientation="portrait" xlink:type="simple"/></fig></tp:treatment-sec><tp:treatment-sec sec-type="Distribution"><title>Distribution.</title><p>Palestine, Syria.</p></tp:treatment-sec><tp:treatment-sec><!--Section generated to contain objects referenced in tp:taxon-treatment.--><fig id="F1" position="float" orientation="portrait"><label>Figures 1–3.</label><caption><p><bold>1</bold> <italic><tp:taxon-name>Pibrocha egregia</tp:taxon-name></italic> (Kirby), ♂, dorsal view <bold>2</bold> <italic><tp:taxon-name>Dorysarthrus mobilicornis</tp:taxon-name></italic> Puton, holotype ♀, dorsal view <bold>3</bold> <italic><tp:taxon-name>Dichoptera hyalinata</tp:taxon-name></italic> (Fabricius), ♂, dorsal view. Scale bars: Figs 1–3 = 1 mm.</p></caption><graphic xmlns:xlink="http://www.w3.org/1999/xlink" xlink:href="ZooKeys-132-001-g001.jpg" position="float" orientation="portrait" xlink:type="simple"/></fig></tp:treatment-sec></tp:taxon-treatment>
