# Supplementary material for: Review of the Oriental Monotypic Genus Pibrocha Kirkaldy (Hemiptera, Fulgoromorpha, Fulgoridae, Dorysarthrinae)
Source: Zookeys. 2011 Oct 3;(132):1–13. doi: 10.3897/zookeys.132.1319 (PMC3208430; doi:10.3897/zookeys.132.1319)
Supplement: XML Treatment for Dichoptera [file zookeys.132.1319-treatment5.xml]

<!DOCTYPE tp:taxon-treatment
  PUBLIC "-//TaxonX//DTD Taxonomic Treatment Publishing DTD v0 20100105//EN" "tax-treatment-NSO.dtd">
<tp:taxon-treatment xmlns:tp="http://www.plazi.org/taxpub"><tp:treatment-meta><mixed-citation publication-type="journal"><person-group><name><surname>Song</surname><given-names>Zhi-Shun</given-names></name><name><surname>Bourgoin</surname><given-names>Thierry</given-names></name><name><surname>Liang</surname><given-names>Ai-Ping</given-names></name></person-group><article-title>Review of the Oriental Monotypic Genus 
                    <italic>Pibrocha</italic> Kirkaldy (Hemiptera, Fulgoromorpha, Fulgoridae, Dorysarthrinae)</article-title><source>Zookeys</source><day>3</day><month>10</month><year>2011</year><volume>2011</volume><issue>132</issue><fpage>1</fpage><lpage>13</lpage><pub-id pub-id-type="doi">10.3897/zookeys.132.1319</pub-id></mixed-citation></tp:treatment-meta><tp:nomenclature><label>Genus</label><tp:taxon-name>
                            <tp:taxon-name-part taxon-name-part-type="genus">Dichoptera</tp:taxon-name-part>
                            <object-id xmlns:xlink="http://www.w3.org/1999/xlink" xlink:type="simple">http://species-id.net/wiki/Dichoptera</object-id>
                        </tp:taxon-name><tp:taxon-authority>Spinola, 1839</tp:taxon-authority><tp:nomenclature-citation-list><tp:nomenclature-citation><tp:taxon-name>Dichoptera</tp:taxon-name><comment> Spinola, 1839: 286; Stål, 1862: 487; Kirby, 1891: 147; Kirkaldy, 1902: 50; Melichar, 1912: 41; Metcalf, 1946: 23. Type species:<italic><tp:taxon-name>Fulgora hyalinata</tp:taxon-name></italic> Fabricius, 1781; by monotypy.<!--PageBreak--><!--PageBreak--></comment></tp:nomenclature-citation><tp:nomenclature-citation><tp:taxon-name>Clonia</tp:taxon-name><comment> Walker, 1858: 60. Type species: <italic><tp:taxon-name>Clonia lurida</tp:taxon-name></italic> Walker, 1858; by monotypy. Synonymised by Stål, 1962: 487.</comment></tp:nomenclature-citation><tp:nomenclature-citation><tp:taxon-name>Thanatophara</tp:taxon-name><comment> Kirkaldy, 1904: 280. Nom. nov. for <italic><tp:taxon-name>Clonia</tp:taxon-name></italic> Walker.</comment></tp:nomenclature-citation></tp:nomenclature-citation-list></tp:nomenclature><tp:treatment-sec sec-type="Remarks"><title>Remarks.</title><p>The genus <italic><tp:taxon-name>Dichoptera</tp:taxon-name></italic> was erected by Spinola in 1939 as one of five dictyopharid genera for the family <tp:taxon-name>Dictyopharidae</tp:taxon-name>. A total of eleven species are included in the genus, which is restricted in the Oriental region. The genus <italic><tp:taxon-name>Dichoptera</tp:taxon-name></italic> was moved by <xref ref-type="bibr" rid="B6">Emeljanov (1979)</xref> from <tp:taxon-name>Dictyopharidae</tp:taxon-name> to <tp:taxon-name>Fulgoridae</tp:taxon-name> and a taxonomic review on this group is preparing (Song and Liang, in prep.).</p></tp:treatment-sec><ref-list><ref id="B6"><mixed-citation xmlns:xlink="http://www.w3.org/1999/xlink" xlink:type="simple"><person-group><name name-style="western"><surname>Emeljanov</surname><given-names>AF</given-names></name></person-group> (<year>1979</year>)<article-title> The problem of differentiation of the families Fulgoridae and Dictyopharidae.</article-title><source>Trudy Zoologicheskogo Instituta Akademii Nauk SSSR </source><volume>82</volume>: <fpage>3</fpage>-<lpage>22</lpage>.</mixed-citation></ref></ref-list></tp:taxon-treatment>
