# Supplementary material for: Review of the Oriental Monotypic Genus Pibrocha Kirkaldy (Hemiptera, Fulgoromorpha, Fulgoridae, Dorysarthrinae)
Source: Zookeys. 2011 Oct 3;(132):1–13. doi: 10.3897/zookeys.132.1319 (PMC3208430; doi:10.3897/zookeys.132.1319)
Supplement: XML Treatment for Dichoptera hyalinata [file zookeys.132.1319-treatment6.xml]

<!DOCTYPE tp:taxon-treatment
  PUBLIC "-//TaxonX//DTD Taxonomic Treatment Publishing DTD v0 20100105//EN" "tax-treatment-NSO.dtd">
<tp:taxon-treatment xmlns:tp="http://www.plazi.org/taxpub"><tp:treatment-meta><mixed-citation publication-type="journal"><person-group><name><surname>Song</surname><given-names>Zhi-Shun</given-names></name><name><surname>Bourgoin</surname><given-names>Thierry</given-names></name><name><surname>Liang</surname><given-names>Ai-Ping</given-names></name></person-group><article-title>Review of the Oriental Monotypic Genus 
                    <italic>Pibrocha</italic> Kirkaldy (Hemiptera, Fulgoromorpha, Fulgoridae, Dorysarthrinae)</article-title><source>Zookeys</source><day>3</day><month>10</month><year>2011</year><volume>2011</volume><issue>132</issue><fpage>1</fpage><lpage>13</lpage><pub-id pub-id-type="doi">10.3897/zookeys.132.1319</pub-id></mixed-citation></tp:treatment-meta><tp:nomenclature><tp:taxon-name>
                            <tp:taxon-name-part taxon-name-part-type="genus">Dichoptera</tp:taxon-name-part>
                            <tp:taxon-name-part taxon-name-part-type="species">hyalinata</tp:taxon-name-part>
                            <object-id xmlns:xlink="http://www.w3.org/1999/xlink" xlink:type="simple">http://species-id.net/wiki/Dichoptera_hyalinata</object-id>
                        </tp:taxon-name><tp:taxon-authority>(Fabricius, 1781)</tp:taxon-authority><xref ref-type="fig" rid="F1">Figs 3</xref><xref ref-type="fig" rid="F2">6</xref><tp:nomenclature-citation-list><tp:nomenclature-citation><tp:taxon-name>Fulgora hyalinata</tp:taxon-name><comment> Fabricius, 1781: 315. Syntype[s] (?sex), Bangladesh [not examined].</comment></tp:nomenclature-citation><tp:nomenclature-citation><tp:taxon-name>Flata hyalinata</tp:taxon-name><comment> (Fabricius): Germar, 1818:190.</comment></tp:nomenclature-citation><tp:nomenclature-citation><tp:taxon-name>Dictyophara hyalinata</tp:taxon-name><comment> (Fabricius): Germar, 1833: 175.</comment></tp:nomenclature-citation><tp:nomenclature-citation><tp:taxon-name>Pseudophana hyalinata</tp:taxon-name><comment> (Fabricius): Burmeister, 1835: 160.</comment></tp:nomenclature-citation><tp:nomenclature-citation><tp:taxon-name>Dichoptera hyalinata</tp:taxon-name><comment> (Fabricius): Spinola, 1839: 289; Kirby, 1891: 133; Melichar, 1903: 18, Pl. I, Fig. 1; Distant, 1906: 238, Fig. 103; Melichar, 1912: 19; Metcalf, 1946: 25.</comment></tp:nomenclature-citation></tp:nomenclature-citation-list></tp:nomenclature><tp:treatment-sec sec-type="Material examined"><title>Material examined.</title><p><bold>INDIA:</bold> 1♂, Chittoor, 1940.IX., P.S. Nathan (NCSU).</p></tp:treatment-sec><tp:treatment-sec sec-type="Distribution"><title>Distribution.</title><p>Bangladesh, India, Sri Lanka.</p></tp:treatment-sec><tp:treatment-sec><!--Section generated to contain objects referenced in tp:taxon-treatment.--><fig id="F1" position="float" orientation="portrait"><label>Figures 1–3.</label><caption><p><bold>1</bold> <italic><tp:taxon-name>Pibrocha egregia</tp:taxon-name></italic> (Kirby), ♂, dorsal view <bold>2</bold> <italic><tp:taxon-name>Dorysarthrus mobilicornis</tp:taxon-name></italic> Puton, holotype ♀, dorsal view <bold>3</bold> <italic><tp:taxon-name>Dichoptera hyalinata</tp:taxon-name></italic> (Fabricius), ♂, dorsal view. Scale bars: Figs 1–3 = 1 mm.</p></caption><graphic xmlns:xlink="http://www.w3.org/1999/xlink" xlink:href="ZooKeys-132-001-g001.jpg" position="float" orientation="portrait" xlink:type="simple"/></fig><fig id="F2" position="float" orientation="portrait"><label>Figures 4–6.</label><caption><p><bold>4</bold> <italic><tp:taxon-name>Pibrocha egregia</tp:taxon-name></italic> (Kirby), ♂, lateral view <bold>5</bold> <italic><tp:taxon-name>Dorysarthrus mobilicornis</tp:taxon-name></italic> Puton, holotype ♀, lateral view <bold>6</bold> <italic><tp:taxon-name>Dichoptera hyalinata</tp:taxon-name></italic> (Fabricius), ♂, lateral view. Scale bars: Figs 4–6 = 1 mm.</p></caption><graphic xmlns:xlink="http://www.w3.org/1999/xlink" xlink:href="ZooKeys-132-001-g002.jpg" position="float" orientation="portrait" xlink:type="simple"/></fig></tp:treatment-sec></tp:taxon-treatment>
